# Supplementary material for: Chitin–glucan and pomegranate polyphenols improve endothelial dysfunction
Source: Sci Rep. 2019 Oct 2;9:14150. doi: 10.1038/s41598-019-50700-4 (PMC6775069; doi:10.1038/s41598-019-50700-4)
Supplement: Supplementary file 2 — Supplementary Dataset 1 [file 41598_2019_50700_MOESM2_ESM.xlsx]

## Sheet: DESIGN
	Supplementary Dataset 1
	Global comparaison of the microbial population occurance between caecal content of of ApoE-/-mice fed, a standard diet (CT), a high fat (HF) diet or a HF diet supplemented with 5% chitin-glucan (CG) or a combination of 5% CG and 0.5% pomegranate peel extracts (CG+PPE) for 8 weeks.
	A global Non-parametric H test was used to compared populations on rarefied tables for Phylum, Family et Genus taxonomic level
	A Benjamini-Hochberg FDR was applied to correct p-value; Q value cut-off is 0.05.

## Sheet: Genus_KW_FDR
Kingdom	Phylum	Class	Order	Family	Genus	p-values	q-values	Genus	CG: mean rel. freq. (%)	CG: std. dev. (%)	CG+PPE: mean rel. freq. (%)	CG+PPE: std. dev. (%)	CT: mean rel. freq. (%)	CT: std. dev. (%)	HF: mean rel. freq. (%)	HF: std. dev. (%)
Bacteria	Firmicutes	Clostridia	Clostridiales	Ruminococcaceae	Anaerotruncus	0.00496832	0.0563076	Anaerotruncus	1.26347	0.399274	2.04977	0.608145	0.861174	0.312821	1.44405	0.610838
Bacteria	Firmicutes	Clostridia	Clostridiales	Peptostreptococcaceae	Peptostreptococcaceae_unclassified	0.00183875	0.0625174	Peptostreptococcaceae_unclassified	0.0137351	0.0170333	0.00625626	0.0165525	0	0	0.178891	0.221314
Bacteria	Firmicutes	Clostridia	Clostridiales	Christensenellaceae	Christensenella	0.00487062	0.0662404	Christensenella	0.00273605	0.00773873	0.00585069	0.0154795	0.0321525	0.0298291	0.00530462	0.00992828
Bacteria	Bacteroidetes	Bacteroidia	Bacteroidales	Rikenellaceae	RC9_gut_group	0.00720341	0.069976	RC9_gut_group	2.39066	2.30765	1.92278	1.60233	12.8956	9.81075	4.76545	2.07458
Bacteria	Firmicutes	Clostridia	Clostridiales	vadinBB60	vadinBB60_unclassified	0.00918056	0.0780347	vadinBB60_unclassified	4.14336	3.64386	2.94238	1.33302	9.27344	4.0792	3.11139	2.40872
Bacteria	Bacteria_unclassified	Bacteria_unclassified	Bacteria_unclassified	Bacteria_unclassified	Bacteria_unclassified	0.00485584	0.0825493	Bacteria_unclassified	1.88069	0.694823	0.891449	0.453844	1.98401	0.834016	1.06913	0.441644
Bacteria	Bacteroidetes	Bacteroidia	Bacteroidales	Porphyromonadaceae	Parabacteroides	0.00137376	0.0934156	Parabacteroides	0.0111167	0.0314427	0.00567716	0.00983444	0.3035	0.236524	0.109962	0.118457
Bacteria	Firmicutes	Firmicutes_unclassified	Firmicutes_unclassified	Firmicutes_unclassified	Firmicutes_unclassified	0.00464202	0.105219	Firmicutes_unclassified	0.428801	0.233354	0.158643	0.126823	0.42094	0.262959	0.151139	0.121468
Bacteria	Firmicutes	Clostridia	Clostridiales	Lachnospiraceae	Blautia	0.0195263	0.110649	Blautia	6.14522	4.32449	8.69325	5.98071	2.67635	1.34099	3.79134	4.33919
Bacteria	Firmicutes	Clostridia	Clostridiales	Ruminococcaceae	Oscillibacter	0.0213457	0.111655	Oscillibacter	5.64727	1.73899	7.49163	2.42371	4.00422	1.6842	5.0848	1.40146
Bacteria	Bacteroidetes	Bacteroidia	Bacteroidales	Rikenellaceae	Alistipes	0.0153674	0.116109	Alistipes	32.1851	11.568	27.4973	7.94306	18.7619	5.13492	37.3597	11.0186
Bacteria	Actinobacteria	Coriobacteriia	Coriobacteriales	Coriobacteriaceae	Coriobacteriaceae_unclassified	0.0187959	0.116193	Coriobacteriaceae_unclassified	0	0	0.00856101	0.0110582	0	0	0	0
Bacteria	Firmicutes	Erysipelotrichia	Erysipelotrichales	Erysipelotrichaceae	Allobaculum	0.0172023	0.116975	Allobaculum	5.81827	5.75982	2.48608	2.91156	6.41785	5.35248	1.18033	2.01734
Bacteria	Verrucomicrobia	Verrucomicrobiae	Verrucomicrobiales	Verrucomicrobiaceae	Akkermansia	0.029561	0.143582	Akkermansia	0.661362	0.750538	0.299693	0.757394	1.23923	1.01714	1.79023	2.54752
Bacteria	Actinobacteria	Coriobacteriia	Coriobacteriales	Coriobacteriaceae	Parvibacter	0.038582	0.154328	Parvibacter	0.0318699	0.0459536	0	0	0.288212	0.463601	0.041486	0.0857102
Bacteria	Bacteroidetes	Bacteroidia	Bacteroidales	Bacteroidaceae	Bacteroides	0.0347013	0.157313	Bacteroides	0.251638	0.178921	0.314579	0.486354	0.362213	0.218219	0.674044	0.496337
Bacteria	Deferribacteres	Deferribacteres	Deferribacterales	Deferribacteraceae	Mucispirillum	0.0379473	0.161276	Mucispirillum	0.136659	0.199667	0.458468	0.252522	0.251121	0.321971	0.546807	0.56864
Bacteria	Firmicutes	Clostridia	Clostridiales	Ruminococcaceae	Faecalibacterium	0.0535697	0.191723	Faecalibacterium	0	0	0	0	0.00674498	0.0107362	0	0
Bacteria	Firmicutes	Clostridia	Clostridiales	Peptococcaceae	Dehalobacterium	0.0577304	0.196283	Dehalobacterium	0	0	0.00885589	0.0114522	0.00311847	0.00763866	0	0
Bacteria	Firmicutes	Negativicutes	Selenomonadales	Acidaminococcaceae	Acidaminococcus	0.0535697	0.202374	Acidaminococcus	0	0	0	0	0.00750632	0.01187	0	0
Bacteria	Firmicutes	Clostridia	Clostridia_unclassified	Clostridia_unclassified	Clostridia_unclassified	0.063785	0.206542	Clostridia_unclassified	0.0168526	0.0173671	0.00826538	0.0153434	0.00739372	0.0116973	0.0351408	0.0229706
Bacteria	Firmicutes	Clostridia	Clostridiales	Lachnospiraceae	Roseburia	0.0791174	0.224166	Roseburia	0.11413	0.0840972	0.208246	0.0807023	0.56143	0.682449	0.123691	0.104654
Bacteria	Proteobacteria	Betaproteobacteria	Burkholderiales	Alcaligenaceae	Parasutterella	0.0834319	0.226935	Parasutterella	0.0109212	0.0169796	0.00864056	0.0160324	0.0920471	0.142238	0.0182245	0.0435639
Bacteria	Proteobacteria	Deltaproteobacteria	Desulfovibrionales	Desulfovibrionaceae	Bilophila	0.0749658	0.231712	Bilophila	3.08503	1.84278	4.91625	3.7399	1.61141	0.980612	4.56017	4.10701
Bacteria	Firmicutes	Clostridia	Clostridiales	Defluviitaleaceae	Defluviitaleaceae_unclassified	0.078409	0.231818	Defluviitaleaceae_unclassified	0.155498	0.0697518	0.278461	0.13192	0.335386	0.158026	0.279709	0.190998
Bacteria	Firmicutes	Clostridia	Clostridiales	Clostridiaceae_1	Clostridium_sensu_stricto_1	0.108195	0.272491	Clostridium_sensu_stricto_1	0	0	0.0142757	0.022336	0	0	0.00784797	0.0155315
Bacteria	Firmicutes	Erysipelotrichia	Erysipelotrichales	Erysipelotrichaceae	Erysipelotrichaceae_unclassified	0.104923	0.274413	Erysipelotrichaceae_unclassified	0.00831194	0.0117809	0.00292946	0.00775062	0.0221477	0.0288482	0	0
Bacteria	Firmicutes	Clostridia	Clostridiales	Lachnospiraceae	Acetatifactor	0.125305	0.304311	Acetatifactor	0.0026058	0.0073703	0.00872473	0.0158977	0.040626	0.0619386	0.0117859	0.0333354
Bacteria	Firmicutes	Clostridia	Clostridiales	Lachnospiraceae	Lachnospiraceae_unclassified	0.174818	0.409917	Lachnospiraceae_unclassified	1.74235	1.01561	2.353	1.09959	2.39645	1.14453	1.27531	0.664251
Bacteria	Proteobacteria	Proteobacteria_unclassified	Proteobacteria_unclassified	Proteobacteria_unclassified	Proteobacteria_unclassified	0.186327	0.422341	Proteobacteria_unclassified	0.00552604	0.0103385	0	0	0.00670875	0.0106441	0	0
Bacteria	Bacteroidetes	Bacteroidia	Bacteroidales	Prevotellaceae	Prevotella	0.306445	0.473597	Prevotella	0.0222652	0.0299363	0.0256001	0.0425131	0.0510857	0.0412584	0.0167595	0.0263721
Bacteria	Firmicutes	Clostridia	Clostridiales	Lachnospiraceae	Dorea	0.294015	0.476024	Dorea	0	0	0	0	0.00370288	0.00907017	0	0
Bacteria	Firmicutes	Clostridia	Clostridiales	Christensenellaceae	Christensenellaceae_unclassified	0.302302	0.478059	Christensenellaceae_unclassified	0.0160892	0.0317468	0.0252661	0.0505989	0.0461596	0.0574832	0.0318814	0.0315611
Bacteria	Firmicutes	Clostridia	Clostridiales	Ruminococcaceae	Ruminococcaceae_unclassified	0.336901	0.487432	Ruminococcaceae_unclassified	20.4055	6.09091	25.2769	6.0314	20.755	10.1698	22.9393	7.81147
Bacteria	Tenericutes	Mollicutes	Anaeroplasmatales	Anaeroplasmataceae	Anaeroplasma	0.294015	0.487634	Anaeroplasma	0	0	0	0	0.0107708	0.026383	0	0
Bacteria	Actinobacteria	Coriobacteriia	Coriobacteriales	Coriobacteriaceae	Enterorhabdus	0.323789	0.489282	Enterorhabdus	0.00796869	0.0157912	0	0	0	0	0.00273	0.00772161
Bacteria	Firmicutes	Clostridia	Clostridiales	Clostridiales_Family_XIII	Anaerovorax	0.334606	0.494634	Anaerovorax	0.024598	0.0226357	0.028764	0.0270598	0.0105242	0.0184725	0.0160674	0.0229938
Bacteria	Firmicutes	Bacilli	Lactobacillales	Enterococcaceae	Enterococcus	0.294015	0.499825	Enterococcus	0	0	0	0	0.00380344	0.00931648	0	0
Bacteria	Proteobacteria	Alphaproteobacteria	Alphaproteobacteria_unclassified	Alphaproteobacteria_unclassified	Alphaproteobacteria_unclassified	0.363302	0.504174	Alphaproteobacteria_unclassified	0.146837	0.0963737	0.253514	0.163844	0.355904	0.271495	0.266389	0.331787
Bacteria	Firmicutes	Clostridia	Clostridiales	Clostridiaceae_1	Clostridium_sensu_stricto_5	0.372751	0.506942	Clostridium_sensu_stricto_5	0	0	0.00287886	0.00761674	0	0	0	0
Bacteria	Bacteroidetes	Bacteroidia	Bacteroidales	Porphyromonadaceae	Porphyromonadaceae_unclassified	0.360635	0.5109	Porphyromonadaceae_unclassified	0.00283302	0.008013	0	0	0.00734906	0.0116204	0.00258398	0.0073086
Bacteria	Firmicutes	Clostridia	Clostridiales	Lachnospiraceae	Marvinbryantia	0.294015	0.512641	Marvinbryantia	0	0	0	0	0.0030421	0.0074516	0	0
Bacteria	Bacteroidetes	Bacteroidia	Bacteroidales	Bacteroidales_unclassified	Bacteroidales_unclassified	0.252161	0.519605	Bacteroidales_unclassified	1.96484	0.981241	1.0145	0.568626	1.7088	1.03731	1.40313	0.614425
Bacteria	Proteobacteria	Deltaproteobacteria	Desulfovibrionales	Desulfovibrionales_unclassified	Desulfovibrionales_unclassified	0.39161	0.522147	Desulfovibrionales_unclassified	0.00281152	0.00795217	0	0	0.00744961	0.0117825	0.00566711	0.010613
Bacteria	Firmicutes	Clostridia	Clostridiales	Lachnospiraceae	Anaerosporobacter	0.294015	0.526132	Anaerosporobacter	0	0	0	0	0.0030421	0.0074516	0	0
Bacteria	Firmicutes	Clostridia	Clostridiales	Clostridiales_unclassified	Clostridiales_unclassified	0.243028	0.533094	Clostridiales_unclassified	4.56697	2.08913	3.22421	1.32195	3.78593	1.64795	3.09774	2.50754
Bacteria	Bacteroidetes	Bacteroidia	Bacteroidales	S24-7	S24-7_unclassified	0.251364	0.534149	S24-7_unclassified	6.07131	2.2264	5.93692	3.0815	7.52309	6.11772	3.78724	2.33156
Bacteria	Firmicutes	Bacilli	Bacilli_unclassified	Bacilli_unclassified	Bacilli_unclassified	0.294015	0.540352	Bacilli_unclassified	0	0	0	0	0.00311847	0.00763866	0	0
Bacteria	Proteobacteria	Gammaproteobacteria	Pseudomonadales	Moraxellaceae	Enhydrobacter	0.445922	0.541476	Enhydrobacter	0	0	0	0	0	0	0.00255898	0.0072379
Bacteria	Firmicutes	Negativicutes	Selenomonadales	Acidaminococcaceae	Phascolarctobacterium	0.445922	0.551321	Phascolarctobacterium	0.00277917	0.00786067	0	0	0	0	0	0
Bacteria	Firmicutes	Clostridia	Clostridiales	Ruminococcaceae	Subdoligranulum	0.294015	0.555361	Subdoligranulum	0	0	0	0	0.00364618	0.00893127	0	0
Bacteria	Firmicutes	Clostridia	Clostridiales	Clostridiaceae_1	Clostridiaceae_1_unclassified	0.445922	0.561531	Clostridiaceae_1_unclassified	0	0	0	0	0	0	0.0029449	0.00832944
Bacteria	Proteobacteria	Gammaproteobacteria	Enterobacteriales	Enterobacteriaceae	Escherichia-Shigella	0.294015	0.571229	Escherichia-Shigella	0	0	0	0	0.00342912	0.00839959	0	0
Bacteria	Firmicutes	Clostridia	Clostridiales	Ruminococcaceae	Hydrogenoanaerobacterium	0.445922	0.572126	Hydrogenoanaerobacterium	0.0027571	0.00779826	0	0	0	0	0	0
Bacteria	Firmicutes	Clostridia	Clostridiales	Ruminococcaceae	Pseudoflavonifractor	0.28706	0.574119	Pseudoflavonifractor	0.00277917	0.00786067	0.00568114	0.00984148	0	0	0	0
Bacteria	Candidate_division_TM7	Unknown_Class	Unknown_Order	Unknown_Family	Candidatus_Saccharimonas	0.445922	0.583128	Candidatus_Saccharimonas	0	0	0	0	0	0	0.00272064	0.00769514
Bacteria	Proteobacteria	Deltaproteobacteria	Desulfovibrionales	Desulfovibrionaceae	Desulfovibrionaceae_unclassified	0.499966	0.586167	Desulfovibrionaceae_unclassified	0.0143101	0.0215701	0.0027527	0.00728295	0.00723256	0.0114571	0.00294646	0.00833386
Bacteria	Bacteroidetes	Bacteroidia	Bacteroidales	Porphyromonadaceae	Odoribacter	0.498053	0.594168	Odoribacter	0.321076	0.152489	0.80935	0.683629	0.566251	0.447955	0.499367	0.449746
Bacteria	Firmicutes	Clostridia	Clostridiales	Clostridiales_Family_XIII	Clostridiales_Family_XIII_unclassified	0.584017	0.640535	Clostridiales_Family_XIII_unclassified	0	0	0.00287886	0.00761674	0	0	0.00516796	0.0146172
Bacteria	Bacteroidetes	Bacteroidetes_unclassified	Bacteroidetes_unclassified	Bacteroidetes_unclassified	Bacteroidetes_unclassified	0.556737	0.641663	Bacteroidetes_unclassified	0.0220863	0.0218907	0.0147912	0.0163975	0.0323712	0.0297842	0.0169929	0.0208425
Bacteria	Firmicutes	Bacilli	Lactobacillales	Streptococcaceae	Streptococcus	0.584017	0.651036	Streptococcus	0.0026058	0.0073703	0.0027527	0.00728295	0	0	0	0
Bacteria	Tenericutes	Mollicutes	RF9	RF9_unclassified	RF9_unclassified	0.578011	0.655079	RF9_unclassified	0.0026058	0.0073703	0.00585892	0.0155012	0	0	0	0
Bacteria	Firmicutes	Negativicutes	Selenomonadales	Veillonellaceae	Mitsuokella	0.632005	0.682164	Mitsuokella	0.0055142	0.0155965	0	0	0	0	0.0029449	0.00832944
Bacteria	Bacteroidetes	Bacteroidia	Bacteroidales	Prevotellaceae	Alloprevotella	0.672252	0.714267	Alloprevotella	0.144593	0.239679	0.237908	0.246489	0.131655	0.140559	0.152915	0.158903
Bacteria	Firmicutes	Bacilli	Lactobacillales	Lactobacillaceae	Lactobacillus	0.727313	0.749353	Lactobacillus	0.00274688	0.00776934	0.00848045	0.0109544	0.00616057	0.00974177	0.0221074	0.043667
Bacteria	Firmicutes	Clostridia	Clostridiales	Lachnospiraceae	Coprococcus	0.725461	0.758944	Coprococcus	0.0217973	0.0206698	0.0289362	0.0252171	0.0512365	0.0523449	0.0394112	0.0364846
Bacteria	Firmicutes	Clostridia	Clostridiales	Ruminococcaceae	Intestinimonas	0.8953	0.908662	Intestinimonas	0.0221991	0.0324418	0.0145376	0.0112906	0.0240714	0.0314472	0.0137409	0.020653
Bacteria	Cyanobacteria	Melainabacteria	Gastranaerophilales	Gastranaerophilales_unclassified	Gastranaerophilales_unclassified	0.96479	0.96479	Gastranaerophilales_unclassified	0.0468888	0.067162	0.0374334	0.0283912	0.0322453	0.0326184	0.0508504	0.0790717

## Sheet: Family_KW_FDR
Kingdom	Phylum	Class	Order	Family	p-values	q-values	Family	CG: mean rel. freq. (%)	CG: std. dev. (%)	CG+PPE: mean rel. freq. (%)	CG+PPE: std. dev. (%)	CT: mean rel. freq. (%)	CT: std. dev. (%)	HF: mean rel. freq. (%)	HF: std. dev. (%)
Bacteria	Bacteria_unclassified	Bacteria_unclassified	Bacteria_unclassified	Bacteria_unclassified	0.00485584	0.0663632	Bacteria_unclassified	1.88069	0.694823	0.891449	0.453844	1.98401	0.834016	1.06913	0.441644
Bacteria	Firmicutes	Clostridia	Clostridiales	Peptostreptococcaceae	0.00183875	0.0753886	Peptostreptococcaceae	0.0137351	0.0170333	0.00625626	0.0165525	0	0	0.178891	0.221314
Bacteria	Firmicutes	Clostridia	Clostridiales	vadinBB60	0.00918056	0.0941007	vadinBB60	4.14336	3.64386	2.94238	1.33302	9.27344	4.0792	3.11139	2.40872
Bacteria	Firmicutes	Firmicutes_unclassified	Firmicutes_unclassified	Firmicutes_unclassified	0.00464202	0.0951614	Firmicutes_unclassified	0.428801	0.233354	0.158643	0.126823	0.42094	0.262959	0.151139	0.121468
Bacteria	Firmicutes	Erysipelotrichia	Erysipelotrichales	Erysipelotrichaceae	0.0172023	0.141059	Erysipelotrichaceae	5.82658	5.76709	2.48901	2.90919	6.44	5.35045	1.18033	2.01734
Bacteria	Firmicutes	Clostridia	Clostridiales	Clostridiaceae_1	0.038086	0.173503	Clostridiaceae_1	0	0	0.0171546	0.021788	0	0	0.0107929	0.0162599
Bacteria	Deferribacteres	Deferribacteres	Deferribacterales	Deferribacteraceae	0.0379473	0.19448	Deferribacteraceae	0.136659	0.199667	0.458468	0.252522	0.251121	0.321971	0.546807	0.56864
Bacteria	Verrucomicrobia	Verrucomicrobiae	Verrucomicrobiales	Verrucomicrobiaceae	0.029561	0.202	Verrucomicrobiaceae	0.661362	0.750538	0.299693	0.757394	1.23923	1.01714	1.79023	2.54752
Bacteria	Bacteroidetes	Bacteroidia	Bacteroidales	Bacteroidaceae	0.0347013	0.20325	Bacteroidaceae	0.251638	0.178921	0.314579	0.486354	0.362213	0.218219	0.674044	0.496337
Bacteria	Proteobacteria	Betaproteobacteria	Burkholderiales	Alcaligenaceae	0.0834319	0.213794	Alcaligenaceae	0.0109212	0.0169796	0.00864056	0.0160324	0.0920471	0.142238	0.0182245	0.0435639
Bacteria	Proteobacteria	Deltaproteobacteria	Desulfovibrionales	Desulfovibrionaceae	0.07937	0.216945	Desulfovibrionaceae	3.09934	1.83634	4.919	3.74515	1.61865	0.981505	4.56312	4.10439
Bacteria	Firmicutes	Clostridia	Clostridiales	Defluviitaleaceae	0.078409	0.229626	Defluviitaleaceae	0.155498	0.0697518	0.278461	0.13192	0.335386	0.158026	0.279709	0.190998
Bacteria	Firmicutes	Clostridia	Clostridiales	Peptococcaceae	0.0577304	0.236695	Peptococcaceae	0	0	0.00885589	0.0114522	0.00311847	0.00763866	0	0
Bacteria	Firmicutes	Clostridia	Clostridia_unclassified	Clostridia_unclassified	0.063785	0.237744	Clostridia_unclassified	0.0168526	0.0173671	0.00826538	0.0153434	0.00739372	0.0116973	0.0351408	0.0229706
Bacteria	Firmicutes	Clostridia	Clostridiales	Lachnospiraceae	0.0771589	0.243347	Lachnospiraceae	8.02609	5.2167	11.2922	7.05348	5.73589	2.19545	5.24154	4.71192
Bacteria	Firmicutes	Clostridia	Clostridiales	Christensenellaceae	0.0733154	0.250494	Christensenellaceae	0.0188253	0.0313002	0.0311168	0.0527073	0.0783121	0.0627063	0.037186	0.0319829
Bacteria	Bacteroidetes	Bacteroidia	Bacteroidales	Rikenellaceae	0.133006	0.302957	Rikenellaceae	34.5758	13.1306	29.4201	7.8099	31.6575	8.53999	42.1251	11.6855
Bacteria	Firmicutes	Clostridia	Clostridiales	Ruminococcaceae	0.130544	0.314842	Ruminococcaceae	27.344	7.90719	34.8386	8.67391	25.6549	12.0362	29.4818	9.52444
Bacteria	Actinobacteria	Coriobacteriia	Coriobacteriales	Coriobacteriaceae	0.157019	0.338829	Coriobacteriaceae	0.0398386	0.0576181	0.00856101	0.0110582	0.288212	0.463601	0.044216	0.084731
Bacteria	Firmicutes	Negativicutes	Selenomonadales	Acidaminococcaceae	0.167877	0.344147	Acidaminococcaceae	0.00277917	0.00786067	0	0	0.00750632	0.01187	0	0
Bacteria	Proteobacteria	Proteobacteria_unclassified	Proteobacteria_unclassified	Proteobacteria_unclassified	0.186327	0.363782	Proteobacteria_unclassified	0.00552604	0.0103385	0	0	0.00670875	0.0106441	0	0
Bacteria	Bacteroidetes	Bacteroidia	Bacteroidales	Porphyromonadaceae	0.302916	0.42826	Porphyromonadaceae	0.335026	0.16257	0.815027	0.684163	0.8771	0.610231	0.611913	0.419273
Bacteria	Proteobacteria	Gammaproteobacteria	Enterobacteriales	Enterobacteriaceae	0.294015	0.430522	Enterobacteriaceae	0	0	0	0	0.00342912	0.00839959	0	0
Bacteria	Bacteroidetes	Bacteroidia	Bacteroidales	Bacteroidales_unclassified	0.252161	0.430776	Bacteroidales_unclassified	1.96484	0.981241	1.0145	0.568626	1.7088	1.03731	1.40313	0.614425
Bacteria	Firmicutes	Bacilli	Lactobacillales	Enterococcaceae	0.294015	0.446467	Enterococcaceae	0	0	0	0	0.00380344	0.00931648	0	0
Bacteria	Bacteroidetes	Bacteroidia	Bacteroidales	S24-7	0.251364	0.448084	S24-7	6.07131	2.2264	5.93692	3.0815	7.52309	6.11772	3.78724	2.33156
Bacteria	Firmicutes	Clostridia	Clostridiales	Clostridiales_unclassified	0.243028	0.452916	Clostridiales_unclassified	4.56697	2.08913	3.22421	1.32195	3.78593	1.64795	3.09774	2.50754
Bacteria	Firmicutes	Bacilli	Bacilli_unclassified	Bacilli_unclassified	0.294015	0.463639	Bacilli_unclassified	0	0	0	0	0.00311847	0.00763866	0	0
Bacteria	Firmicutes	Clostridia	Clostridiales	Clostridiales_Family_XIII	0.341179	0.466278	Clostridiales_Family_XIII	0.024598	0.0226357	0.0316429	0.0249927	0.0105242	0.0184725	0.0212354	0.0285775
Bacteria	Proteobacteria	Alphaproteobacteria	Alphaproteobacteria_unclassified	Alphaproteobacteria_unclassified	0.363302	0.480496	Alphaproteobacteria_unclassified	0.146837	0.0963737	0.253514	0.163844	0.355904	0.271495	0.266389	0.331787
Bacteria	Tenericutes	Mollicutes	Anaeroplasmatales	Anaeroplasmataceae	0.294015	0.482184	Anaeroplasmataceae	0	0	0	0	0.0107708	0.026383	0	0
Bacteria	Proteobacteria	Deltaproteobacteria	Desulfovibrionales	Desulfovibrionales_unclassified	0.39161	0.501751	Desulfovibrionales_unclassified	0.00281152	0.00795217	0	0	0.00744961	0.0117825	0.00566711	0.010613
Bacteria	Candidate_division_TM7	Unknown_Class	Unknown_Order	Unknown_Family	0.445922	0.537729	Unknown_Family	0	0	0	0	0	0	0.00272064	0.00769514
Bacteria	Proteobacteria	Gammaproteobacteria	Pseudomonadales	Moraxellaceae	0.445922	0.554024	Moraxellaceae	0	0	0	0	0	0	0.00255898	0.0072379
Bacteria	Bacteroidetes	Bacteroidia	Bacteroidales	Prevotellaceae	0.592425	0.639195	Prevotellaceae	0.166858	0.238318	0.263508	0.236794	0.18274	0.131908	0.169675	0.157092
Bacteria	Firmicutes	Bacilli	Lactobacillales	Streptococcaceae	0.584017	0.647154	Streptococcaceae	0.0026058	0.0073703	0.0027527	0.00728295	0	0	0	0
Bacteria	Bacteroidetes	Bacteroidetes_unclassified	Bacteroidetes_unclassified	Bacteroidetes_unclassified	0.556737	0.652178	Bacteroidetes_unclassified	0.0220863	0.0218907	0.0147912	0.0163975	0.0323712	0.0297842	0.0169929	0.0208425
Bacteria	Tenericutes	Mollicutes	RF9	RF9_unclassified	0.578011	0.65829	RF9_unclassified	0.0026058	0.0073703	0.00585892	0.0155012	0	0	0	0
Bacteria	Firmicutes	Negativicutes	Selenomonadales	Veillonellaceae	0.632005	0.664415	Veillonellaceae	0.0055142	0.0155965	0	0	0	0	0.0029449	0.00832944
Bacteria	Firmicutes	Bacilli	Lactobacillales	Lactobacillaceae	0.727313	0.745496	Lactobacillaceae	0.00274688	0.00776934	0.00848045	0.0109544	0.00616057	0.00974177	0.0221074	0.043667
Bacteria	Cyanobacteria	Melainabacteria	Gastranaerophilales	Gastranaerophilales_unclassified	0.96479	0.96479	Gastranaerophilales_unclassified	0.0468888	0.067162	0.0374334	0.0283912	0.0322453	0.0326184	0.0508504	0.0790717

## Sheet: Phylum_KW_FDR
Kingdom	Phylum	p-values	q-values	Phylum	CG: mean rel. freq. (%)	CG: std. dev. (%)	CG+PPE: mean rel. freq. (%)	CG+PPE: std. dev. (%)	CT: mean rel. freq. (%)	CT: std. dev. (%)	HF: mean rel. freq. (%)	HF: std. dev. (%)
Bacteria	Bacteria_unclassified	0.00485584	0.0485584	Bacteria_unclassified	1.88069	0.694823	0.891449	0.453844	1.98401	0.834016	1.06913	0.441644
Bacteria	Deferribacteres	0.0379473	0.126491	Deferribacteres	0.136659	0.199667	0.458468	0.252522	0.251121	0.321971	0.546807	0.56864
Bacteria	Verrucomicrobia	0.029561	0.147805	Verrucomicrobia	0.661362	0.750538	0.299693	0.757394	1.23923	1.01714	1.79023	2.54752
Bacteria	Firmicutes	0.198736	0.331226	Firmicutes	50.579	14.3075	55.338	8.28916	51.7664	10.1784	42.852	10.8346
Bacteria	Proteobacteria	0.172532	0.345064	Proteobacteria	3.26543	1.84783	5.18115	3.79132	2.08419	1.06089	4.85596	3.96289
Bacteria	Actinobacteria	0.157019	0.392546	Actinobacteria	0.0398386	0.0576181	0.00856101	0.0110582	0.288212	0.463601	0.044216	0.084731
Bacteria	Bacteroidetes	0.307296	0.438995	Bacteroidetes	43.3875	15.1783	37.7794	10.4513	42.3438	9.92153	48.7881	13.2255
Bacteria	Candidate_division_TM7	0.445922	0.557402	Candidate_division_TM7	0	0	0	0	0	0	0.00272064	0.00769514
Bacteria	Tenericutes	0.729333	0.81037	Tenericutes	0.0026058	0.0073703	0.00585892	0.0155012	0.0107708	0.026383	0	0
Bacteria	Cyanobacteria	0.96479	0.96479	Cyanobacteria	0.0468888	0.067162	0.0374334	0.0283912	0.0322453	0.0326184	0.0508504	0.0790717
